# Supplementary material for: Safety-First Framework for AI-Enabled Anamnesis in Head and Neck Surgery: Evidence Synthesis from a Narrative Review
Source: J Clin Med. 2026 Mar 14;15(6):2218. doi: 10.3390/jcm15062218 (PMC13026613; doi:10.3390/jcm15062218)
Supplement: Supplementary file 1 [file jcm-15-02218-s001.zip]

Archive with 1 entries (1 files):
- jcm-4180521-supplementary.pdf
